# Supplementary material for: Serbia within the European context: An analysis of premature mortality
Source: Popul Health Metr. 2009 Aug 5;7:12. doi: 10.1186/1478-7954-7-12 (PMC2736921; doi:10.1186/1478-7954-7-12)
Supplement: Additional file 1 — Total number of deaths and YLL by disease, age, and gender in Serbia in 2000. Source: [13]. The data provided represent the distribution of the total number of deaths and years of life lost by disease, age, and gender in Serbia in 2000. [file 1478-7954-7-12-S1.xls]

## Sheet: Additional file 1
Additional file 1 – Total number of deaths and YLL by disease, age and gender in Serbia in 2000
Total number of deaths by disease, age and gender in Serbia in 2000						Age intervals											Age intervals											Age intervals
GBD		MALES	A0-4M	A5-14M	A15-29M	A30-44M	A45-59M	A60-69	A70+	Total_M		GBD	FEMALES	A0-4F	A5-14F	A15-29F	A30-44F	A45-59F	A60-69	A70+	Total_F		GBD	PERSONS	A0-4F	A5-14F	A15-29F	A30-44F	A45-59F	A60-69	A70+	Total_P
Code	Cause											Code	Cause										Code	Cause
U000	All Causes		548	134	827	2063	8370	14534	27274	53750		U000	All Causes	391	87	314	1005	4278	9759	34458	50292		U000	All Causes	939	221	1141	3068	12648	24293	61732	104042
U001	Communicable, maternal, perinatal and nutritional conditions		384	7	27	71	159	256	472	1376		U001	Communicable, maternal, perinatal and nutritional conditions	257	7	23	32	76	120	459	974		U001	Communicable, maternal, perinatal and nutritional conditions	641	14	50	103	235	376	931	2350
U002	Infectious and parasitic diseases		26	3	13	54	110	128	119	453		U002	Infectious and parasitic diseases	22	4	10	21	38	62	90	247		U002	Infectious and parasitic diseases	48	7	23	75	148	190	209	700
U038	Respiratory infections		24	4	14	16	46	124	348	576		U038	Respiratory infections	23	3	10	7	36	56	351	486		U038	Respiratory infections	47	7	24	23	82	180	699	1062
U049	Perinatal conditions		331	0	0	0	0	0	0	331		U049	Perinatal conditions	212	0	0	0	0	0	0	212		U049	Perinatal conditions	543	0	0	0	0	0	0	543
U059	Noncommunicable diseases		135	76	340	1438	7485	13751	26140	49365		U059	Noncommunicable diseases	117	56	182	846	4009	9401	33595	48206		U059	Noncommunicable diseases	252	132	522	2284	11494	23152	59735	97571
U060	Malignant neoplasms		5	35	113	460	2636	3978	4026	11253		U060	Malignant neoplasms	8	15	65	469	1805	2474	3518	8354		U060	Malignant neoplasms	13	50	178	929	4441	6452	7544	19607
U079	Diabetes mellitus		0	0	8	32	174	384	565	1163		U079	Diabetes mellitus	0	0	12	22	101	402	1031	1568		U079	Diabetes mellitus	0	0	20	54	275	786	1596	2731
U081	Neuropsychiatric conditions		6	8	66	75	211	197	286	849		U081	Neuropsychiatric conditions	6	11	27	31	52	99	287	513		U081	Neuropsychiatric conditions	12	19	93	106	263	296	573	1362
U104	Cardiovascular diseases		5	9	88	633	3598	7521	18372	30226		U104	Cardiovascular diseases	4	12	39	232	1649	5455	26396	33787		U104	Cardiovascular diseases	9	21	127	865	5247	12976	44768	64013
U111	Respiratory diseases		2	7	18	36	225	749	1484	2521		U111	Respiratory diseases	4	3	7	22	112	307	1091	1546		U111	Respiratory diseases	6	10	25	58	337	1056	2575	4067
U115	Digestive diseases		1	4	23	140	480	620	787	2055		U115	Digestive diseases	1	3	7	33	151	367	696	1258		U115	Digestive diseases	2	7	30	173	631	987	1483	3313
U120	Genitourinary diseases		1	3	12	40	117	237	525	935		U120	Genitourinary diseases	1	2	9	19	88	221	447	787		U120	Genitourinary diseases	2	5	21	59	205	458	972	1722
U148	Injuries		29	51	460	554	726	527	662	3009		U148	Injuries	17	24	109	127	193	238	404	1112		U148	Injuries	46	75	569	681	919	765	1066	4121
U149	Unintentional injuries		29	44	258	291	352	240	279	1493		U149	Unintentional injuries	17	18	68	34	74	76	184	471		U149	Unintentional injuries	46	62	326	325	426	316	463	1964
U156	Intentional injuries		0	7	203	263	374	287	384	1518		U156	Intentional injuries	0	6	41	93	119	162	220	641		U156	Intentional injuries	0	13	244	356	493	449	604	2159
	Selected diseases		430	124	816	2040	8323	14465	27175	53373			Selected diseases	298	77	295	983	4225	9681	34311	49870			Selected diseases	728	201	1111	3023	12548	24146	61486	103243
Total number of YLL by disease, age and gender in Serbia in 2000						Age intervals											Age intervals											Age intervals
GBD		MALES	A0-4M	A5-14M	A15-29M	A30-44M	A45-59M	A60-69	A70+	Total_M		GBD	FEMALES	A0-4F	A5-14F	A15-29F	A30-44F	A45-59F	A60-69	A70+	Total_F		GBD	PERSONS	A0-4F	A5-14F	A15-29F	A30-44F	A45-59F	A60-69	A70+	Total_P
Code	Cause											Code	Cause										Code	Cause
U000	All Causes		18296	4993	27600	49046	127799	126936	107380	462050		U000	All Causes	13151	3256	10545	24486	67584	92140	140811	351973		U000	All Causes	31447	8249	38145	73532	195383	219076	248191	814023
U001	Communicable, maternal, perinatal and nutritional conditions		12751	261	910	1674	2423	2269	1778	22066		U001	Communicable, maternal, perinatal and nutritional conditions	8585	262	784	813	1221	1141	1849	14655		U001	Communicable, maternal, perinatal and nutritional conditions	21336	523	1694	2487	3644	3410	3627	36721
U002	Infectious and parasitic diseases		875	112	431	1263	1683	1144	523	6031		U002	Infectious and parasitic diseases	740	150	339	534	617	597	424	3401		U002	Infectious and parasitic diseases	1615	262	770	1797	2300	1741	947	9432
U038	Respiratory infections		829	149	479	389	693	1092	1238	4869		U038	Respiratory infections	778	112	346	177	571	524	1352	3860		U038	Respiratory infections	1607	261	825	566	1264	1616	2590	8729
U049	Perinatal conditions		10971	0	0	0	0	0	0	10971		U049	Perinatal conditions	7029	0	0	0	0	0	0	7029		U049	Perinatal conditions	18000	0	0	0	0	0	0	18000
U059	Noncommunicable diseases		4541	2832	11260	33715	113762	120014	102686	388810		U059	Noncommunicable diseases	3973	2096	6059	20451	63250	88692	137071	321592		U059	Noncommunicable diseases	8514	4928	17319	54166	177012	208706	239757	710402
U060	Malignant neoplasms		176	1308	3736	10859	40310	35010	18454	109853		U060	Malignant neoplasms	280	560	2142	11284	28935	23778	17146	84125		U060	Malignant neoplasms	456	1868	5878	22143	69245	58788	35600	193978
U079	Diabetes mellitus		0	0	268	747	2610	3325	2489	9439		U079	Diabetes mellitus	0	0	401	544	1504	3812	5023	11284		U079	Diabetes mellitus	0	0	669	1291	4114	7137	7512	20723
U081	Neuropsychiatric conditions		209	302	2202	1772	3377	1731	1234	10827		U081	Neuropsychiatric conditions	210	397	903	769	854	915	1287	5335		U081	Neuropsychiatric conditions	419	699	3105	2541	4231	2646	2521	16162
U104	Cardiovascular diseases		172	351	2904	14745	54307	65424	68497	206400		U104	Cardiovascular diseases	139	467	1291	5555	25620	51063	103045	187180		U104	Cardiovascular diseases	311	818	4195	20300	79927	116487	171542	393580
U111	Respiratory diseases		68	253	602	834	3372	6439	6118	17686		U111	Respiratory diseases	137	103	232	538	1697	2903	4617	10227		U111	Respiratory diseases	205	356	834	1372	5069	9342	10735	27913
U115	Digestive diseases		35	147	743	3290	7369	5450	3423	20457		U115	Digestive diseases	33	112	229	822	2375	3430	3268	10269		U115	Digestive diseases	68	259	972	4112	9744	8880	6691	30726
U120	Genitourinary diseases		35	102	371	930	1732	2086	2071	7327		U120	Genitourinary diseases	35	61	313	454	1377	2058	2107	6405		U120	Genitourinary diseases	70	163	684	1384	3109	4144	4178	13732
U148	Injuries		1003	1900	15430	13658	11614	4653	2916	51174		U148	Injuries	594	898	3702	3222	3113	2307	1889	15725		U148	Injuries	1597	2798	19132	16880	14727	6960	4805	66899
U149	Unintentional injuries		1003	1651	8671	7120	5675	2155	1235	27510		U149	Unintentional injuries	594	686	2330	865	1199	736	837	7247		U149	Unintentional injuries	1597	2337	11001	7985	6874	2891	2072	34757
U156	Intentional injuries		0	250	6759	6537	5938	2498	1680	23662		U156	Intentional injuries	0	212	1372	2357	1913	1571	1053	8478		U156	Intentional injuries	0	462	8131	8894	7851	4069	2733	32140
	Selected diseases		14373	4625	27166	48486	127066	126354	106962	455032			Selected diseases	9975	2860	9898	23899	66662	91387	140159	344840			Selected diseases	24348	7485	37064	72385	193728	217741	247121	799872
Source: [13]
