# Supplementary material for: Serbia within the European context: An analysis of premature mortality
Source: Popul Health Metr. 2009 Aug 5;7:12. doi: 10.1186/1478-7954-7-12 (PMC2736921; doi:10.1186/1478-7954-7-12)
Supplement: Additional file 3 — Cause-specific age-standardized rates of YLL per 1,000; Serbia, EURO A, EURO B, and EURO C in 2000 (standard European population). The data provided represent the distribution of cause-specific age-standardized rates of years of life lost per 1,000 (standard European population), in four regions: Serbia, EURO A, EURO B, and EURO C in 2000. [file 1478-7954-7-12-S3.xls]

## Sheet: Additional file 3
Additional file 3 – Cause-specific age-standardized rates of YLL per 1,000 population; Serbia, EURO A, EURO B, and EURO C regions in 2000 (standard European population)
SERBIA
					Age-intervals											Age-intervals											Age-intervals
	MALES	A0-4M	A5-14M	A15-29M	A30-44M	A45-59M	A60-69	A70+	Total_M			FEMALES	A0-4F	A5-14F	A15-29F	A30-44F	A45-59F	A60-69	A70+	Total_F			PERSONS	A0-4F	A5-14F	A15-29F	A30-44F	A45-59F	A60-69	A70+	Total_P
Code	Cause										Code	Cause										Code	Cause
U000	All Causes	7.90162	1.564	7.48922	13.4279	33.3164	26.1119	25.4193	115.23		U000	All Causes	6.00609	1.0736	2.94358	6.59786	17.0133	16.2676	22.3169	72.219		U000	All Causes	6.98033	1.32509	5.24859	9.98566	25.0224	20.8143	23.561	92.9374
U001	Communicable, maternal, perinatal and nutritional conditions	5.50686	0.0817554	0.246927	0.458309	0.631661	0.466754	0.420894	7.81316		U001	Communicable, maternal, perinatal and nutritional conditions	3.92079	0.0863892	0.21885	0.219066	0.30737	0.201447	0.293045	5.24695		U001	Communicable, maternal, perinatal and nutritional conditions	4.73598	0.0840129	0.233087	0.337735	0.466681	0.323983	0.344315	6.52579
U002	Infectious and parasitic diseases	0.377892	0.0350828	0.116951	0.345785	0.438747	0.235331	0.123806	1.6736		U002	Infectious and parasitic diseases	0.337959	0.0494595	0.0946302	0.143889	0.155321	0.105402	0.067199	0.95386		U002	Infectious and parasitic diseases	0.358484	0.0420868	0.105949	0.244033	0.294557	0.165412	0.0898997	1.30042
U038	Respiratory infections	0.358026	0.0466726	0.129976	0.106501	0.180661	0.224634	0.293063	1.33953		U038	Respiratory infections	0.355314	0.0369297	0.0965842	0.0476934	0.143741	0.0925139	0.214276	0.987053		U038	Respiratory infections	0.356708	0.0419261	0.113517	0.0768629	0.161878	0.153536	0.245872	1.1503
U049	Perinatal conditions	4.73812	0	0	0	0	0	0	4.73812		U049	Perinatal conditions	3.21016	0	0	0	0	0	0	3.21016		U049	Perinatal conditions	3.99548	0	0	0	0	0	0	3.99548
U059	Noncommunicable diseases	1.96115	0.887093	3.05539	9.23052	29.657	24.688	24.3082	93.7873		U059	Noncommunicable diseases	1.81448	0.691114	1.69134	5.51061	15.9223	15.6589	21.7241	63.0129		U059	Noncommunicable diseases	1.88986	0.791617	2.38302	7.35575	22.6696	19.8291	22.7604	77.6794
U060	Malignant neoplasms	0.0760103	0.409717	1.01376	2.97299	10.5086	7.20188	4.36849	26.5514		U060	Malignant neoplasms	0.127877	0.184649	0.597929	3.04052	7.28398	4.19808	2.71744	18.1505		U060	Malignant neoplasms	0.101219	0.300069	0.808788	3.00702	8.86809	5.58543	3.37955	22.0502
U079	Diabetes mellitus	0	0	0.0727214	0.204514	0.68041	0.683983	0.589204	2.23083		U079	Diabetes mellitus	0	0	0.111937	0.146583	0.378611	0.673021	0.796087	2.10624		U079	Diabetes mellitus	0	0	0.0920516	0.175318	0.526873	0.678084	0.713122	2.18545
U081	Neuropsychiatric conditions	0.0902623	0.0945982	0.59751	0.48514	0.880362	0.356082	0.292116	2.79607		U081	Neuropsychiatric conditions	0.0959074	0.130903	0.252068	0.20721	0.214983	0.161546	0.203974	1.26659		U081	Neuropsychiatric conditions	0.093006	0.112285	0.427235	0.345068	0.541857	0.251396	0.239321	2.01017
U104	Cardiovascular diseases	0.0742828	0.109947	0.787997	4.0369	14.1575	13.4583	16.2148	48.8398		U104	Cardiovascular diseases	0.0634816	0.153984	0.360376	1.49682	6.44948	9.01534	16.3314	33.8709		U104	Cardiovascular diseases	0.0690331	0.131401	0.577215	2.75674	10.2361	11.0674	16.2847	41.1226
U111	Respiratory diseases	0.0293676	0.0792495	0.163352	0.228333	0.879059	1.32456	1.44827	4.15219		U111	Respiratory diseases	0.0625681	0.0339622	0.0647617	0.144966	0.427196	0.512534	0.73174	1.97773		U111	Respiratory diseases	0.0455041	0.0571866	0.114755	0.186318	0.649178	0.88758	1.01909	2.95961
U115	Digestive diseases	0.0151157	0.0460461	0.201612	0.900739	1.92105	1.12111	0.810304	5.01598		U115	Digestive diseases	0.0150712	0.0369297	0.0639242	0.221491	0.597873	0.605578	0.51794	2.05881		U115	Digestive diseases	0.015094	0.0416049	0.133743	0.55841	1.2479	0.843686	0.635184	3.47562
U120	Genitourinary diseases	0.0151157	0.0319504	0.10067	0.254616	0.451521	0.429109	0.490254	1.77324		U120	Genitourinary diseases	0.0159846	0.0201135	0.0873724	0.122332	0.346641	0.363347	0.333935	1.28972		U120	Genitourinary diseases	0.015538	0.0261837	0.0941156	0.187947	0.398164	0.39372	0.396622	1.51229
U148	Injuries	0.433172	0.595154	4.18691	3.7393	3.0277	0.957165	0.690285	13.6297		U148	Injuries	0.271281	0.296097	1.0334	0.868182	0.783654	0.407309	0.299384	3.9593		U148	Injuries	0.354488	0.449461	2.63248	2.29231	1.88606	0.661267	0.456144	8.73221
U149	Unintentional injuries	0.433172	0.517158	2.35286	1.94932	1.47944	0.443303	0.292353	7.46761		U149	Unintentional injuries	0.271281	0.226195	0.650408	0.233078	0.301832	0.129943	0.132655	1.94539		U149	Unintentional injuries	0.354488	0.375407	1.51369	1.08436	0.880341	0.274673	0.196697	4.67966
U156	Intentional injuries	0	0.0783098	1.83405	1.78971	1.548	0.513861	0.397695	6.16162		U156	Intentional injuries	0	0.0699027	0.382987	0.635104	0.481571	0.277365	0.166888	2.01382		U156	Intentional injuries	0	0.0742141	1.11879	1.20781	1.00546	0.386594	0.259447	4.05232
EURO A
					Age-intervals							EURO A				Age-intervals							EURO A				Age-intervals
	MALES	A0-4M	A5-14M	A15-29M	A30-44M	A45-59M	A60-69	A70+	Total_M			FEMALES	A0-4F	A5-14F	A15-29F	A30-44F	A45-59F	A60-69	A70+	Total_F			PERSONS	A0-4F	A5-14F	A15-29F	A30-44F	A45-59F	A60-69	A70+	Total_P
Code	Cause										Code	Cause										Code	Cause
U000	All Causes	3.41295	0.835626	6.15042	8.44646	17.9854	14.4684	16.2321	67.5314		U000	All Causes	2.76045	0.617576	2.21675	4.19844	9.54322	7.57216	11.0218	37.9304		U000	All Causes	3.0954	0.72932	4.21779	6.33879	13.7442	10.8482	13.0065	51.9802
U001	Communicable, maternal, perinatal and nutritional conditions	1.71769	0.0438514	0.223571	0.631638	0.568958	0.415498	0.823025	4.42424		U001	Communicable, maternal, perinatal and nutritional conditions	1.3687	0.0466753	0.145593	0.251791	0.259297	0.240201	0.617952	2.93021		U001	Communicable, maternal, perinatal and nutritional conditions	1.54785	0.0452281	0.18526	0.443176	0.41339	0.323476	0.696069	3.65445
U002	Infectious and parasitic diseases	0.142632	0.0294432	0.165665	0.512613	0.306178	0.156965	0.159915	1.47341		U002	Infectious and parasitic diseases	0.119613	0.0313497	0.0881328	0.163224	0.118694	0.100637	0.122479	0.74413		U002	Infectious and parasitic diseases	0.131429	0.0303727	0.127573	0.339263	0.211989	0.127395	0.136739	1.10476
U038	Respiratory infections	0.0710998	0.013252	0.0551547	0.114891	0.255114	0.252625	0.64513	1.40727		U038	Respiratory infections	0.0438721	0.0130243	0.0371437	0.0663819	0.134689	0.134955	0.474346	0.904413		U038	Respiratory infections	0.0578489	0.013141	0.0463058	0.0908229	0.194615	0.190854	0.539402	1.13299
U049	Perinatal conditions	1.50118	0.000922126	0.00198788	0.000950458	0.000181331	3.57269e-05	0	1.50526		U049	Perinatal conditions	1.20257	0.00113162	0.000968737	0.000513525	9.956e-05	7.195e-05	0	1.20536		U049	Perinatal conditions	1.35586	0.00102426	0.00148717	0.000733672	0.000140251	5.47422e-05	0	1.3593
U059	Noncommunicable diseases	1.44416	0.444066	1.90226	4.90334	15.4563	13.4607	14.9783	52.589		U059	Noncommunicable diseases	1.20292	0.382277	1.03753	3.16219	8.59334	7.08728	10.1314	31.5969		U059	Noncommunicable diseases	1.32675	0.413942	1.47742	4.03946	12.0084	10.115	11.9776	41.3586
U060	Malignant neoplasms	0.096787	0.178545	0.550687	1.56057	6.89849	5.99517	4.90565	20.1859		U060	Malignant neoplasms	0.0799682	0.150147	0.384713	1.73657	5.14963	3.46331	2.60873	13.5731		U060	Malignant neoplasms	0.0886018	0.1647	0.469144	1.64789	6.01989	4.66607	3.48368	16.54
U079	Diabetes mellitus	0.000771166	0.000480209	0.01861	0.0805058	0.2632	0.284353	0.335155	0.983076		U079	Diabetes mellitus	0.00102212	0.00228961	0.00998201	0.0409877	0.123628	0.203568	0.334253	0.71573		U079	Diabetes mellitus	0.000893296	0.00136234	0.014371	0.0608988	0.193082	0.241945	0.334597	0.847149
U081	Neuropsychiatric conditions	0.130409	0.0828533	0.598505	0.755993	0.727929	0.362385	0.550517	3.20859		U081	Neuropsychiatric conditions	0.103411	0.0622238	0.183185	0.247855	0.369099	0.230336	0.523594	1.71971		U081	Neuropsychiatric conditions	0.11727	0.0727958	0.394456	0.503879	0.547659	0.293066	0.53385	2.46298
U104	Cardiovascular diseases	0.0908417	0.0466799	0.363635	1.44062	5.10064	4.93727	6.78729	18.767		U104	Cardiovascular diseases	0.0725761	0.0352504	0.187738	0.575718	1.68006	2.17401	5.19058	9.91594		U104	Cardiovascular diseases	0.0819524	0.0411077	0.277216	1.01149	3.3822	3.4867	5.7988	14.0795
U111	Respiratory diseases	0.0349621	0.0168597	0.0843833	0.140748	0.438806	0.694843	1.23207	2.64268		U111	Respiratory diseases	0.0221422	0.0161773	0.0406448	0.0740843	0.258237	0.324091	0.540418	1.27579		U111	Respiratory diseases	0.0287231	0.016527	0.0628944	0.107672	0.348091	0.500217	0.803885	1.86801
U115	Digestive diseases	0.0315828	0.011369	0.0714738	0.69165	1.60847	0.84126	0.625312	3.88112		U115	Digestive diseases	0.0259992	0.00842445	0.0449231	0.291494	0.682837	0.411396	0.472767	1.93784		U115	Digestive diseases	0.0288654	0.00993344	0.0584293	0.493112	1.14345	0.615603	0.530875	2.88027
U120	Genitourinary diseases	0.00953951	0.0011151	0.0152781	0.0404502	0.111733	0.125718	0.257259	0.561094		U120	Genitourinary diseases	0.00801699	0.00377305	0.0152478	0.0260935	0.0791693	0.092151	0.183624	0.408076		U120	Genitourinary diseases	0.00879855	0.00241093	0.0152632	0.0333271	0.0953737	0.108097	0.211673	0.474944
U148	Injuries	0.251101	0.347709	4.02458	2.91149	1.9602	0.592208	0.430814	10.5181		U148	Injuries	0.188823	0.188624	1.03362	0.784459	0.69059	0.244683	0.272514	3.40332		U148	Injuries	0.220792	0.270151	2.55511	1.85616	1.32237	0.409774	0.332814	6.96716
U149	Unintentional injuries	0.23011	0.308318	2.92965	1.67534	1.13699	0.384599	0.323226	6.98823		U149	Unintentional injuries	0.167772	0.166245	0.731297	0.400511	0.36314	0.158863	0.237544	2.22537		U149	Unintentional injuries	0.199772	0.239053	1.84959	1.04283	0.748221	0.266099	0.270182	4.61575
U156	Intentional injuries	0.0209909	0.0393914	1.09493	1.23614	0.823207	0.207609	0.107588	3.52986		U156	Intentional injuries	0.0210513	0.0223796	0.302327	0.383947	0.32745	0.0858201	0.0349704	1.17795		U156	Intentional injuries	0.0210203	0.0310977	0.705522	0.813324	0.574147	0.143676	0.062632	2.35142
EURO B
					Age-intervals							EURO B				Age-intervals							EURO B				Age-intervals
	MALES	A0-4M	A5-14M	A15-29M	A30-44M	A45-59M	A60-69	A70+	Total_M			FEMALES	A0-4F	A5-14F	A15-29F	A30-44F	A45-59F	A60-69	A70+	Total_F			PERSONS	A0-4F	A5-14F	A15-29F	A30-44F	A45-59F	A60-69	A70+	Total_P
Code	Cause										Code	Cause										Code	Cause
U000	All Causes	20.622	3.01043	10.2	16.7421	33.4766	25.7612	23.7126	133.525		U000	All Causes	17.8038	2.1533	4.61947	8.11101	16.5092	15.0798	19.1427	83.4192		U000	All Causes	19.2428	2.5902	7.45369	12.4452	24.8005	19.9615	20.9304	107.424
U001	Communicable, maternal, perinatal and nutritional conditions	16.1648	0.858932	1.24052	1.85251	1.56075	0.721378	0.631846	23.0307		U001	Communicable, maternal, perinatal and nutritional conditions	13.9857	0.791237	0.92746	0.856032	0.636988	0.360955	0.482385	18.0408		U001	Communicable, maternal, perinatal and nutritional conditions	15.0984	0.825742	1.08645	1.35642	1.08839	0.525679	0.540852	20.5219
U002	Infectious and parasitic diseases	4.51804	0.507419	0.881573	1.39936	1.01686	0.3276	0.152599	8.80345		U002	Infectious and parasitic diseases	4.22824	0.488625	0.386107	0.484654	0.344324	0.136491	0.0999285	6.16837		U002	Infectious and parasitic diseases	4.37622	0.498205	0.637743	0.943983	0.672965	0.223833	0.120533	7.47348
U038	Respiratory infections	4.9438	0.328053	0.295753	0.389598	0.499582	0.369254	0.457476	7.28352		U038	Respiratory infections	4.45006	0.280727	0.209095	0.188971	0.24057	0.203134	0.360177	5.93273		U038	Respiratory infections	4.70217	0.30485	0.253107	0.289718	0.367139	0.279056	0.398239	6.59428
U049	Perinatal conditions	6.59221	0	0	0	0	0	0.000139694	6.59235		U049	Perinatal conditions	5.2175	0	0.000655229	0	0	0	0	5.21815		U049	Perinatal conditions	5.91945	0	0.000322453	0	0	0	5.46463e-05	5.91983
U059	Noncommunicable diseases	3.46245	1.08245	3.59736	9.85222	28.1446	24.1244	22.6291	92.8926		U059	Noncommunicable diseases	2.98298	0.790824	2.41641	6.09662	14.7124	14.3952	18.4157	59.8101		U059	Noncommunicable diseases	3.22781	0.939471	3.01619	7.98252	21.2761	18.8417	20.064	75.3478
U060	Malignant neoplasms	0.178641	0.305385	0.80823	2.23901	7.91939	6.20725	3.72929	21.3872		U060	Malignant neoplasms	0.146952	0.210943	0.620332	2.31799	5.20621	3.20939	2.12268	13.8345		U060	Malignant neoplasms	0.163133	0.259082	0.715761	2.27833	6.53203	4.5795	2.75117	17.279
U079	Diabetes mellitus	0.00704108	0.011267	0.0605549	0.174941	0.540385	0.494752	0.310144	1.59909		U079	Diabetes mellitus	0.0100515	0.0135811	0.0668848	0.122965	0.329703	0.495134	0.388543	1.42686		U079	Diabetes mellitus	0.00851434	0.0124016	0.06367	0.149065	0.432655	0.494959	0.357875	1.51914
U081	Neuropsychiatric conditions	0.301236	0.211742	0.447097	0.687021	0.726387	0.249542	0.154784	2.77781		U081	Neuropsychiatric conditions	0.242468	0.170426	0.287719	0.302587	0.276247	0.142207	0.124009	1.54566		U081	Neuropsychiatric conditions	0.272476	0.191485	0.368663	0.495634	0.496212	0.191262	0.136047	2.15178
U104	Cardiovascular diseases	0.355323	0.206219	1.23882	4.38574	14.5328	13.9783	16.0866	50.7838		U104	Cardiovascular diseases	0.290312	0.124015	0.71549	2.10904	6.74387	8.85365	14.2532	33.0896		U104	Cardiovascular diseases	0.323508	0.165916	0.981276	3.2523	10.55	11.1957	14.9704	41.4391
U111	Respiratory diseases	0.333159	0.0950093	0.245854	0.466913	1.12226	1.38237	1.23023	4.87579		U111	Respiratory diseases	0.310579	0.0674169	0.178918	0.280659	0.554826	0.572432	0.696876	2.66171		U111	Respiratory diseases	0.322109	0.0814812	0.212913	0.374188	0.832108	0.942595	0.905518	3.67091
U115	Digestive diseases	0.192343	0.105783	0.486067	1.44143	2.64069	1.34004	0.733434	6.93977		U115	Digestive diseases	0.155175	0.0680432	0.249987	0.560442	1.06997	0.76853	0.556348	3.42849		U115	Digestive diseases	0.174154	0.0872798	0.369886	1.00284	1.83751	1.02972	0.625621	5.12701
U120	Genitourinary diseases	0.0766953	0.0643716	0.206047	0.335889	0.49424	0.364661	0.305581	1.84748		U120	Genitourinary diseases	0.0685832	0.0641859	0.197193	0.295511	0.364789	0.259636	0.196784	1.44668		U120	Genitourinary diseases	0.0727254	0.0642805	0.20169	0.315787	0.428047	0.307635	0.239343	1.62951
U148	Injuries	0.994744	1.06905	5.3621	5.03738	3.77132	0.915379	0.451659	17.6016		U148	Injuries	0.835086	0.571243	1.27561	1.15836	1.1598	0.323671	0.244595	5.56836		U148	Injuries	0.91661	0.824982	3.35104	3.10624	2.43594	0.594098	0.325595	11.5545
U149	Unintentional injuries	0.981704	0.935412	3.50242	3.17301	2.42856	0.651283	0.334795	12.0072		U149	Unintentional injuries	0.819281	0.451201	0.785457	0.721665	0.739033	0.237203	0.201761	3.9556		U149	Unintentional injuries	0.902217	0.698011	2.16534	1.95263	1.56464	0.426449	0.253802	7.96308
U156	Intentional injuries	0.0130401	0.133636	1.85968	1.86437	1.34276	0.264095	0.116864	5.59444		U156	Intentional injuries	0.0158051	0.120043	0.49015	0.436695	0.420769	0.086468	0.0428341	1.61276		U156	Intentional injuries	0.0143933	0.126971	1.18571	1.15361	0.871308	0.167649	0.0717934	3.59143
EURO C
					Age-intervals							EURO C				Age-intervals							EURO C				Age-intervals
	MALES	A0-4M	A5-14M	A15-29M	A30-44M	A45-59M	A60-69	A70+	Total_M			FEMALES	A0-4F	A5-14F	A15-29F	A30-44F	A45-59F	A60-69	A70+	Total_F			PERSONS	A0-4F	A5-14F	A15-29F	A30-44F	A45-59F	A60-69	A70+	Total_P
Code	Cause										Code	Cause										Code	Cause
U000	All Causes	13.4565	2.84616	25.8284	45.1329	68.0077	39.2936	29.2827	223.848		U000	All Causes	10.3812	1.64514	6.8511	12.4169	22.973	17.1031	20.0751	91.4456		U000	All Causes	11.9593	2.25877	16.4644	28.5735	43.8422	26.1377	22.7519	151.988
U001	Communicable, maternal, perinatal and nutritional conditions	7.60033	0.162639	1.9872	5.16485	5.41185	1.24442	0.364339	21.9356		U001	Communicable, maternal, perinatal and nutritional conditions	5.65308	0.143092	0.749476	1.0393	0.867177	0.244688	0.139682	8.8365		U001	Communicable, maternal, perinatal and nutritional conditions	6.6523	0.153079	1.37647	3.07667	2.97319	0.651713	0.204994	15.0884
U002	Infectious and parasitic diseases	1.02001	0.0737079	1.8569	4.64063	3.59296	0.575745	0.133376	11.8933		U002	Infectious and parasitic diseases	0.782181	0.0653556	0.522861	0.775169	0.45778	0.0972171	0.0401737	2.74074		U002	Infectious and parasitic diseases	0.90422	0.069623	1.19864	2.6841	1.91063	0.292043	0.0672696	7.12653
U038	Respiratory infections	1.6527	0.0760332	0.101782	0.492315	1.77108	0.650396	0.221803	4.96611		U038	Respiratory infections	1.3249	0.0678203	0.0887822	0.167077	0.381051	0.132931	0.0917825	2.25435		U038	Respiratory infections	1.49311	0.0720164	0.0953672	0.327694	1.02519	0.34361	0.129582	3.48657
U049	Perinatal conditions	4.89786	0.000312844	0	0	0	0	0	4.89817		U049	Perinatal conditions	3.52227	0	0	0	0	0	0	3.52227		U049	Perinatal conditions	4.22814	0.000159838	0	0	0	0	0	4.2283
U059	Noncommunicable diseases	4.21941	0.910463	4.97144	17.836	45.3408	34.4102	27.8883	135.577		U059	Noncommunicable diseases	3.4945	0.717461	2.3436	7.33366	18.3703	15.8926	19.5304	67.6825		U059	Noncommunicable diseases	3.86648	0.81607	3.67477	12.5202	30.8685	23.4318	21.9602	97.138
U060	Malignant neoplasms	0.221676	0.280455	0.849715	2.54279	10.8086	8.41418	4.92665	28.0441		U060	Malignant neoplasms	0.20516	0.222047	0.665139	2.67012	6.18158	3.70756	2.28474	15.9364		U060	Malignant neoplasms	0.213635	0.251889	0.758639	2.60724	8.32576	5.6238	3.0528	20.8338
U079	Diabetes mellitus	0.0110936	0.0135691	0.0632944	0.14914	0.409311	0.343927	0.239746	1.23008		U079	Diabetes mellitus	0.0159975	0.0164352	0.0695449	0.1014	0.225677	0.280815	0.191597	0.901466		U079	Diabetes mellitus	0.0134811	0.0149708	0.0663786	0.124976	0.310773	0.30651	0.205595	1.04268
U081	Neuropsychiatric conditions	0.37532	0.260699	0.827716	1.15252	1.25263	0.279844	0.100195	4.24893		U081	Neuropsychiatric conditions	0.282812	0.188485	0.349703	0.454745	0.450819	0.104748	0.0683169	1.89963		U081	Neuropsychiatric conditions	0.330282	0.225381	0.591849	0.799336	0.822381	0.176036	0.0775846	3.02285
U104	Cardiovascular diseases	0.159747	0.0786953	1.92123	10.0329	26.3835	21.4863	19.8819	79.9443		U104	Cardiovascular diseases	0.140485	0.0568565	0.544276	2.55476	8.80092	10.3845	15.9409	38.4226		U104	Cardiovascular diseases	0.150369	0.0680144	1.24179	6.24779	16.9487	14.9044	17.0866	56.6477
U111	Respiratory diseases	0.213644	0.0257294	0.204579	0.587215	1.83601	2.19338	1.89345	6.954		U111	Respiratory diseases	0.184223	0.0200258	0.0833099	0.168145	0.389793	0.409354	0.526765	1.78162		U111	Respiratory diseases	0.19932	0.0229399	0.144741	0.3751	1.05997	1.13569	0.924089	3.86186
U115	Digestive diseases	0.0986751	0.033872	0.560755	2.64797	3.92725	1.46696	0.683426	9.4189		U115	Digestive diseases	0.0877432	0.0317007	0.203915	0.836407	1.56023	0.692803	0.411078	3.82388		U115	Digestive diseases	0.0933529	0.0328101	0.384678	1.73103	2.65711	1.00799	0.490255	6.39723
U120	Genitourinary diseases	0.0247529	0.0185264	0.207044	0.381302	0.511638	0.269138	0.239896	1.6523		U120	Genitourinary diseases	0.0183723	0.0212821	0.140404	0.250726	0.372847	0.194515	0.094235	1.09238		U120	Genitourinary diseases	0.0216465	0.0198741	0.174162	0.31521	0.437163	0.224897	0.136582	1.32953
U148	Injuries	1.63678	1.77306	18.8698	22.1321	17.2551	3.63899	1.0301	66.3359		U148	Injuries	1.23364	0.784583	3.75803	4.04395	3.73552	0.965858	0.405007	14.9266		U148	Injuries	1.44051	1.28962	11.4131	12.9766	10.0005	2.05419	0.586736	39.7613
U149	Unintentional injuries	1.52955	1.46398	10.8842	13.3453	11.3173	2.45751	0.604437	41.6023		U149	Unintentional injuries	1.11637	0.637974	2.31366	2.51701	2.60007	0.674481	0.265371	10.1249		U149	Unintentional injuries	1.32839	1.06	6.65523	7.86451	6.63963	1.40042	0.363944	25.3121
U156	Intentional injuries	0.10723	0.309078	7.98552	8.78671	5.93783	1.18148	0.425667	24.7335		U156	Intentional injuries	0.117267	0.146609	1.44437	1.52694	1.13545	0.291378	0.139637	4.80165		U156	Intentional injuries	0.112116	0.229617	4.7579	5.11212	3.36088	0.653769	0.222792	14.4492
